# Supplementary material for: AI-based chest CT semantic segmentation algorithm enables semi-automated lung cancer surgery planning by recognizing anatomical variants of pulmonary vessels
Source: Front Oncol. 2022 Oct 13;12:1021084. doi: 10.3389/fonc.2022.1021084 (PMC9621115; doi:10.3389/fonc.2022.1021084)
Supplement: Supplementary file 2 [file Table_1.xlsx]

## Sheet: Supplementary table 1
Supplementary table 1. Possible anatomical variants in all 5 lobes
Right Upper Lobe	Artery				Vein	Right Middle Lobe	Artery		Vein	Right Lower Lobe	Artery							Vein	Left Upper Lobe	Artery						Vein	Left Lower Lobe	Artery						Vein
	lobular variants	A1	A2	A3	lobular variants		lobular variants	A4+5	lobular variants		lobular variants		A6	A7	A8	A9	A10	lobular variants		lobular variants	A1+2	A1+2d	A3	A4	A5	lobular variants		lobular variants		A6	A8	A9	A10	lobular variants
Type 1	No inter-lobular variant	Both A1a and A1b from truncus superior artery	A2a from recurrent artery; A2b from ascending artery	Both A3a and A3b from truncus superior artery	No inter-lobular variant	Type 1	A4 and A5 share a same truncus	Branches from main pulmonary artery	V4 and V5 forms a common truncus	Type 1	A*	No inter-lobular variant	One branch	Forms common truncus with A8	Forms common truncus with A7	Forms common truncus with A10	Forms common truncus with A9	No inter-lobular variant	Type 1	No inter-lobular variant	A1+2a+b and A1+2c	Absent	A3 branches from main pulmonary artery	A4 branch from interlobar artery	A5 branch from interlobar artery	No inter-lobular variant	Type 1	A*	No inter-lobular variant	One branch	Independent	Forms common truncus with A10	Forms common truncus with A9	No inter-lobular variant
Type 2	A2 from A6	A1a branches independently, A1b from truncus superior artery	Both A2a and A2b from ascending artery	A3a from truncus intermedius; A3b from truncus superior artery	V2 running into inferior pulmonary vein	Type 2	A4 and A5 are independent	A4 branches from basal artery, A5 branches from main pulmonary artery	V4 and V5 are independent	Type 2	Absent A*	A6 from A2	Two branches	Branches from basal pulmonary artery	Forms common truncus with A9	Forms common truncus with A8	A10	V6 runs into superior pulmonary vein	Type 2	A2 from A6	A1+2a, A1+2b, and A1+2c	One	A3b+c branches from main pulmonary artery, and A3a branches distal to A1+2c	A4+5 branches from interlobar artery	A4+5 branches from interlobar artery	Lingual vein running into inferior pulmonary vein	Type 2	Absent A*	A6 from A2	Two branches	Forms common truncus with A9	Forms common truncus with A8	Independent	V6 runs into superior pulmonary vein
Type 3	Other	Other	Both A2a and A2b from recurrent artery	A3a from truncus superior; A3b from truncus intermedius	Middle lobe vein running into a high site	Type 3	Other	A5 branches from basal artery, A4 branches from main pulmonary artery	Other	Type 3		A7 from middle lobe artery	Three branches	Absent A7	Independent	Independent	Independent	Other	Type 3	A4+5 from basal artery	A1+2a and A1+2b+c	Other	Other	A4+5 branches from mediastinum (main pulmonary artery) and runs between V1+3 and B3	A4+5 branches from mediastinum (main pulmonary artery) and runs between V1+3 and B3	Other	Type 3		Other	Other	Other	Independent	Other	Lingual vein running into inferior pulmonary vein
Type 4			Other	Other	V2 and V6 form a common trunk running into left atrium	Type 4		Other		Type 4		Other	Other	Independent	Other	Other	Other		Type 4	Other	A1+2a+b+c			A4 branches from mediastinum (main pulmonary artery) and runs between V1+3 and B3	A5 branches from mediastinum (main pulmonary artery) and runs between V1+3 and B3		Type 4					Other		Other
Type 5					V2 running into left atrium independently	Type 5				Type 5				Other					Type 5		Other			Other	Other		Type 5
Type 6					Other	Type 6				Type 6									Type 6								Type 6
